# Supplementary material for: The effect of lip closure on palatal growth in patients with unilateral clefts
Source: PeerJ. 2020 Jul 30;8:e9631. doi: 10.7717/peerj.9631 (PMC7396139; doi:10.7717/peerj.9631)
Supplement: Supplemental Information 4 [file peerj-08-9631-s004.zip]

Archive with 3 entries (2 files):
- rawdata/
- rawdata/Inter_Observer.sav
- rawdata/Raw_Data.sav
