# Supplementary material for: The effect of lip closure on palatal growth in patients with unilateral clefts
Source: PeerJ. 2020 Jul 30;8:e9631. doi: 10.7717/peerj.9631 (PMC7396139; doi:10.7717/peerj.9631)
Supplement: Supplemental Information 5 [file peerj-08-9631-s005.zip]

Archive with 33 entries (31 files):
- Matlab/
- Matlab/Lib/
- Matlab/Lib/composatePeakForLine.m
- Matlab/Lib/editULCPLine.m
- Matlab/Lib/generateAlveolusLine.m
- Matlab/Lib/generateInitialLine.m
- Matlab/Lib/generateSearchLine.m
- Matlab/Lib/getBoundingBoxVertices.m
- Matlab/Lib/getPerp.m
- Matlab/Lib/get_directory_names.m
- Matlab/Lib/get_HeighPoint_Maxilla.m
- Matlab/Lib/lineIntersect3D.m
- Matlab/Lib/linspace3D.m
- Matlab/Lib/makeHeightmapVertices.m
- Matlab/Lib/newSpoint.m
- Matlab/Lib/opcodemesh.m
- Matlab/Lib/opcodemeshmex.mexw64
- Matlab/Lib/parseScan.m
- Matlab/Lib/plotAllCoordinates.m
- Matlab/Lib/posMoved.m
- Matlab/Lib/rayCastLine.m
- Matlab/Lib/rotateSTL.m
- Matlab/Lib/setTCPoint.m
- Matlab/Lib/set_figure_toscreen.m
- Matlab/Lib/showPatch.m
- Matlab/Lib/smooth3Dline.m
- Matlab/Lib/stlread.m
- Matlab/Lib/stlwrite.m
- Matlab/Lib/truncateULCPLine.m
- Matlab/Lib/xml_read.m
- Matlab/ULCP_Analyze_Alveolus_Step2.m
- Matlab/ULCP_Analyze_Alveolus_Step2b.m
- Matlab/ULCP_Landmark_Step1.m
