# Supplementary material for: The effect of lip closure on palatal growth in patients with unilateral clefts
Source: PeerJ. 2020 Jul 30;8:e9631. doi: 10.7717/peerj.9631 (PMC7396139; doi:10.7717/peerj.9631)
Supplement: Supplemental Information 5 [file peerj-08-9631-s005.zip › Matlab/Lib/editULCPLine.m]

function editULCPLine(src,event, side)
side
% Click 2 points
[r,c] = ginput(2);

coords = [r c];

% find the closest locations
xLocLeft = evalin('base', 'xLocLeft');
yLocLeft = evalin('base', 'yLocLeft');
xLocRight = evalin('base', 'xLocRight');
yLocRight = evalin('base', 'yLocRight');

assignin('base', 'coords', coords);
% find the closest locations

if(side == 'l')
    locs = [xLocLeft yLocLeft];
else
    locs = [xLocRight yLocRight];
end

searchBin = locs(:, 1:2);

%compute Euclidean distances:
distances = sqrt(sum(bsxfun(@minus, searchBin, coords(1,:)).^2,2));
%find the smallest distance and use that as an index into B:
[m1, sPoint] = min(distances);
plot(locs(sPoint, 1),locs(sPoint, 2), 'g*')

%compute Euclidean distances:
distances = sqrt(sum(bsxfun(@minus, searchBin, coords(2,:)).^2,2));
%find the smallest distance and use that as an index into B:
[m2, ePoint] = min(distances);
plot(locs(ePoint, 1),locs(ePoint, 2), 'g*')

% Mark removals
removal = locs(sPoint:ePoint,1),locs(sPoint:ePoint,2);

newPoints = zeros(length(removal), 2);
newPoints(:,1) = linspace(locs(sPoint,1), locs(ePoint,1), length(removal));
newPoints(:,2) = linspace(locs(sPoint,2), locs(ePoint,2), length(removal));

locs(sPoint:ePoint,:) = newPoints;

if(side == 'l')
    xLocLeft = locs(:,1);
    yLocLeft = locs(:,2);
else
    xLocRight = locs(:,1);
    yLocRight = locs(:,2);
end


%plot(removal(:,1), removal(:,2), 'c*');

plotLeft = evalin('base', 'pLeft');
delete(plotLeft);

plotRight = evalin('base', 'pRight');
delete(plotRight);

plotLeft = plot(xLocLeft, yLocLeft,'r*');
plotRight = plot(xLocRight, yLocRight,'b*');


assignin('base', 'xLocRight', xLocRight);
assignin('base', 'yLocRight', yLocRight);
assignin('base', 'xLocLeft', xLocLeft);
assignin('base', 'yLocLeft', yLocLeft);
assignin('base', 'pLeft', plotLeft);
assignin('base', 'pRight', plotRight);

end
