# Supplementary material for: The effect of lip closure on palatal growth in patients with unilateral clefts
Source: PeerJ. 2020 Jul 30;8:e9631. doi: 10.7717/peerj.9631 (PMC7396139; doi:10.7717/peerj.9631)
Supplement: Supplemental Information 5 [file peerj-08-9631-s005.zip › Matlab/Lib/getBoundingBoxVertices.m]

function [minValues, maxValues] = getBoundingBoxVertices(V)
%GETBOUNDINGBOXVERTICES Summary of this function goes here
%   Detailed explanation goes here
minValues = struct();
maxValues = struct();

minValues.x = min(V(:,1));
maxValues.x = max(V(:,1));

minValues.y = min(V(:,2));
maxValues.y = max(V(:,2));

minValues.z = min(V(:,3));
maxValues.z = max(V(:,3));

end
