# Supplementary material for: The effect of lip closure on palatal growth in patients with unilateral clefts
Source: PeerJ. 2020 Jul 30;8:e9631. doi: 10.7717/peerj.9631 (PMC7396139; doi:10.7717/peerj.9631)
Supplement: Supplemental Information 5 [file peerj-08-9631-s005.zip › Matlab/Lib/getPerp.m]

function [middle, A,B] = getPerp(p1, p2)
    % Get the perpendicular bisector function between two points (x,y)
    
    % Get the middle point
    middle = 0.5 .* (p1 + p2);
    
    % Get the perpendicular slope between the two points (Ax + B)
    A = 1 / -((p2(2) - p1(2)) / (p2(1) - p1(1)));
    
    % Get the intersept
    B = middle(2) - (middle(1) * A); 
end
