# Supplementary material for: The effect of lip closure on palatal growth in patients with unilateral clefts
Source: PeerJ. 2020 Jul 30;8:e9631. doi: 10.7717/peerj.9631 (PMC7396139; doi:10.7717/peerj.9631)
Supplement: Supplemental Information 5 [file peerj-08-9631-s005.zip › Matlab/Lib/get_directory_names.m]

function [ dirList ] = get_directory_names( dir_name )

    %get_directory_names; this function outputs a cell with directory names (as
    %strings), given a certain dir name (string)
    %from: http://stackoverflow.com/questions/8748976/list-the-subfolders-
    %in-a-folder-matlab-only-subfolders-not-files

    dd = dir(dir_name);
    isub = [dd(:).isdir]; %# returns logical vector
    dirList = {dd(isub).name}';
    dirList(ismember(dirList,{'.','..'})) = [];

end
