# Supplementary material for: The effect of lip closure on palatal growth in patients with unilateral clefts
Source: PeerJ. 2020 Jul 30;8:e9631. doi: 10.7717/peerj.9631 (PMC7396139; doi:10.7717/peerj.9631)
Supplement: Supplemental Information 5 [file peerj-08-9631-s005.zip › Matlab/Lib/lineIntersect3D.m]

function [P_intersect,distances] = lineIntersect3D(PA,PB)
% Find intersection point of lines in 3D space, in the least squares sense.
% PA :          Nx3-matrix containing starting point of N lines
% PB :          Nx3-matrix containing end point of N lines
% P_Intersect : Best intersection point of the N lines, in least squares sense.
% distances   : Distances from intersection point to the input lines
% Anders Eikenes, 2012

Si = PB - PA; %N lines described as vectors
ni = Si ./ (sqrt(sum(Si.^2,2))*ones(1,3)); %Normalize vectors
nx = ni(:,1); ny = ni(:,2); nz = ni(:,3);
SXX = sum(nx.^2-1);
SYY = sum(ny.^2-1);
SZZ = sum(nz.^2-1);
SXY = sum(nx.*ny);
SXZ = sum(nx.*nz);
SYZ = sum(ny.*nz);
S = [SXX SXY SXZ;SXY SYY SYZ;SXZ SYZ SZZ];
CX  = sum(PA(:,1).*(nx.^2-1) + PA(:,2).*(nx.*ny)  + PA(:,3).*(nx.*nz));
CY  = sum(PA(:,1).*(nx.*ny)  + PA(:,2).*(ny.^2-1) + PA(:,3).*(ny.*nz));
CZ  = sum(PA(:,1).*(nx.*nz)  + PA(:,2).*(ny.*nz)  + PA(:,3).*(nz.^2-1));
C   = [CX;CY;CZ];
P_intersect = (S\C)';

if nargout>1
    N = size(PA,1);
    distances=zeros(N,1);
    for i=1:N %This is faster:
        ui=(P_intersect-PA(i,:))*Si(i,:)'/(Si(i,:)*Si(i,:)');
        distances(i)=norm(P_intersect-PA(i,:)-ui*Si(i,:));
    end
    %for i=1:N %http://mathworld.wolfram.com/Point-LineDistance3-Dimensional.html:
    %    distances(i) = norm(cross(P_intersect-PA(i,:),P_intersect-PB(i,:))) / norm(Si(i,:));
    %end
end
end
