# Supplementary material for: The effect of lip closure on palatal growth in patients with unilateral clefts
Source: PeerJ. 2020 Jul 30;8:e9631. doi: 10.7717/peerj.9631 (PMC7396139; doi:10.7717/peerj.9631)
Supplement: Supplemental Information 5 [file peerj-08-9631-s005.zip › Matlab/Lib/linspace3D.m]

function [ line3d] = linspace3D( coord1, coord2, n)

line3d = zeros(n, 3);
line3d(:,1) = linspace(coord1(1), coord2(1), n);
line3d(:,2) = linspace(coord1(2), coord2(2), n);
line3d(:,3) = linspace(coord1(3), coord2(3), n);
end
