# Supplementary material for: The effect of lip closure on palatal growth in patients with unilateral clefts
Source: PeerJ. 2020 Jul 30;8:e9631. doi: 10.7717/peerj.9631 (PMC7396139; doi:10.7717/peerj.9631)
Supplement: Supplemental Information 5 [file peerj-08-9631-s005.zip › Matlab/Lib/newSpoint.m]

function newSpoint(src, event, side)

% Click one point
[r,c] = ginput(1);
coords = [r c];

% find the closest locations
xLocLeft = evalin('base', 'xLocLeft');
yLocLeft = evalin('base', 'yLocLeft');
xLocRight = evalin('base', 'xLocRight');
yLocRight = evalin('base', 'yLocRight');

if(side == 'l')
    xLocLeft(end) = coords(1) ;
    yLocLeft(end) = coords(2) ;
else
    xLocRight(1) = coords(1) ;
    yLocRight(1) = coords(2) ;
end


plotLeft = evalin('base', 'pLeft');
delete(plotLeft);

plotRight = evalin('base', 'pRight');
delete(plotRight);

plotLeft = plot(xLocLeft, yLocLeft,'r*');
plotRight = plot(xLocRight, yLocRight,'b*');

assignin('base', 'xLocRight', xLocRight);
assignin('base', 'yLocRight', yLocRight);
assignin('base', 'xLocLeft', xLocLeft);
assignin('base', 'yLocLeft', yLocLeft);
assignin('base', 'pLeft', plotLeft);
assignin('base', 'pRight', plotRight);
