# Supplementary material for: The effect of lip closure on palatal growth in patients with unilateral clefts
Source: PeerJ. 2020 Jul 30;8:e9631. doi: 10.7717/peerj.9631 (PMC7396139; doi:10.7717/peerj.9631)
Supplement: Supplemental Information 5 [file peerj-08-9631-s005.zip › Matlab/Lib/parseScan.m]

function [ resultData ] = parseScan( xmlData )
%PARSEPATIENT Summary of this function goes here
%   Detailed explanation goes here
    resultData = struct();
    
    for i = 1 : length(xmlData)
        resultData.(xmlData(i).ATTRIBUTE.name) = num2str((xmlData(i).ATTRIBUTE.value));
       
    end
end
