# Supplementary material for: The effect of lip closure on palatal growth in patients with unilateral clefts
Source: PeerJ. 2020 Jul 30;8:e9631. doi: 10.7717/peerj.9631 (PMC7396139; doi:10.7717/peerj.9631)
Supplement: Supplemental Information 5 [file peerj-08-9631-s005.zip › Matlab/Lib/plotAllCoordinates.m]

function plotAllCoordinates( coords )
%PLOTALLCOORDINATES Plot all the coords in a struct

hold on;
coordNames = fieldnames(coords);

for i = 1:numel(coordNames)
    val = coords.(coordNames{i});
    plot3(val(1), val(2), val(3), '*');
    text(val(1), val(2), val(3) + 1, coordNames{i});
    
end

end
