# Supplementary material for: The effect of lip closure on palatal growth in patients with unilateral clefts
Source: PeerJ. 2020 Jul 30;8:e9631. doi: 10.7717/peerj.9631 (PMC7396139; doi:10.7717/peerj.9631)
Supplement: Supplemental Information 5 [file peerj-08-9631-s005.zip › Matlab/Lib/rayCastLine.m]

function [ Q ] = rayCastLine(t, x, y)
%RAYCASTLINE Summary of this function goes here
%   Detailed explanation goes heres

% Create the y map
z = 50*ones(size(x));
origin = [x; y; z];

direction = repmat([0; 0; -1], 1, length(x));


[hit,d,trix,bary,Q] = t.intersect(origin, direction);

Q = double(Q);
