# Supplementary material for: The effect of lip closure on palatal growth in patients with unilateral clefts
Source: PeerJ. 2020 Jul 30;8:e9631. doi: 10.7717/peerj.9631 (PMC7396139; doi:10.7717/peerj.9631)
Supplement: Supplemental Information 5 [file peerj-08-9631-s005.zip › Matlab/Lib/set_figure_toscreen.m]

function set_figure_toscreen(n)

% [left bottom width height]

monitors = get(0,'MonitorPosition');
monitorSize = size(monitors);

if(monitorSize(1) == 1)
    set(gcf, 'position', [monitors(1,1), monitors(1,2)+30, monitors(1,3), monitors(1,4)-75-30]);
    
    
    switch n
        case 1
            set(gcf, 'position', [monitors(1,1), monitors(1,2)+30, round(monitors(1,3)/2), monitors(1,4)-75-30]);
        case 2
            set(gcf, 'position', [round(monitors(1,3)/2), monitors(1,2)+30, round(monitors(1,3)/2), monitors(1,4)-75-30]);
        otherwise
    end
else
switch n
    case 1
        set(gcf, 'position', [monitors(1,1), monitors(1,2)+30, monitors(1,3), monitors(1,4)-75-30]);
    case 2
        set(gcf, 'position', [monitors(2,1), monitors(2,2)+30, monitors(2,3), monitors(2,4)-75-30]);
    otherwise
        
end

end
