# Supplementary material for: The effect of lip closure on palatal growth in patients with unilateral clefts
Source: PeerJ. 2020 Jul 30;8:e9631. doi: 10.7717/peerj.9631 (PMC7396139; doi:10.7717/peerj.9631)
Supplement: Supplemental Information 5 [file peerj-08-9631-s005.zip › Matlab/Lib/smooth3Dline.m]

function [ outputLine ] = smooth3Dline( inputLine )
outputLine(:,1) = sgolayfilt(inputLine(:,1), 1, 31);
outputLine(:,2) = sgolayfilt(inputLine(:,2), 1, 31);
outputLine(:,3) = sgolayfilt(inputLine(:,3), 1, 31);
end
