# Supplementary material for: The effect of lip closure on palatal growth in patients with unilateral clefts
Source: PeerJ. 2020 Jul 30;8:e9631. doi: 10.7717/peerj.9631 (PMC7396139; doi:10.7717/peerj.9631)
Supplement: Supplemental Information 5 [file peerj-08-9631-s005.zip › Matlab/Lib/stlwrite.m]

function stlwrite(filename, varargin)
%STLWRITE   Write STL file from patch or surface data.
%
%   STLWRITE(FILE, FV) writes a stereolithography (STL) file to FILE for a
%   triangulated patch defined by FV (a structure with fields 'vertices'
%   and 'faces').
%
%   STLWRITE(FILE, FACES, VERTICES) takes faces and vertices separately,
%   rather than in an FV struct
%
%   STLWRITE(FILE, X, Y, Z) creates an STL file from surface data in X, Y,
%   and Z. STLWRITE triangulates this gridded data into a triangulated
%   surface using triangulation options specified below. X, Y and Z can be
%   two-dimensional arrays with the same size. If X and Y are vectors with
%   length equal to SIZE(Z,2) and SIZE(Z,1), respectively, they are passed
%   through MESHGRID to create gridded data. If X or Y are scalar values,
%   they are used to specify the X and Y spacing between grid points.
%
%   STLWRITE(...,'PropertyName',VALUE,'PropertyName',VALUE,...) writes an
%   STL file using the following property values:
%
%   MODE          - File is written using 'binary' (default) or 'ascii'.
%
%   TITLE         - Header text (max 80 chars) written to the STL file.
%
%   TRIANGULATION - When used with gridded data, TRIANGULATION is either:
%                       'delaunay'  - (default) Delaunay triangulation of X, Y
%                       'f'         - Forward slash division of grid quads
%                       'b'         - Back slash division of quadrilaterals
%                       'x'         - Cross division of quadrilaterals
%                   Note that 'f', 'b', or 't' triangulations now use an
%                   inbuilt version of FEX entry 28327, "mesh2tri".
%
%   FACECOLOR     - Single colour (1-by-3) or one-colour-per-face (N-by-3) 
%                   vector of RGB colours, for face/vertex input. RGB range
%                   is 5 bits (0:31), stored in VisCAM/SolidView format
%                   (http://en.wikipedia.org/wiki/STL_(file_format)#Color_in_binary_STL)
%
%   Example 1:
%     % Write binary STL from face/vertex data
%     tmpvol = false(20,20,20);      % Empty voxel volume
%     tmpvol(8:12,8:12,5:15) = 1;    % Turn some voxels on
%     fv = isosurface(~tmpvol, 0.5); % Make patch w. faces "out"
%     stlwrite('test.stl',fv)        % Save to binary .stl
%
%   Example 2:
%     % Write ascii STL from gridded data
%     [X,Y] = deal(1:40);             % Create grid reference
%     Z = peaks(40);                  % Create grid height
%     stlwrite('test.stl',X,Y,Z,'mode','ascii')
%
%   Example 3:
%     % Write binary STL with coloured faces
%     cVals = fv.vertices(fv.faces(:,1),3); % Colour by Z height.
%     cLims = [min(cVals) max(cVals)];      % Transform height values
%     nCols = 255;  cMap = jet(nCols);      % onto an 8-bit colour map
%     fColsDbl = interp1(linspace(cLims(1),cLims(2),nCols),cMap,cVals); 
%     fCols8bit = fColsDbl*255; % Pass cols in 8bit (0-255) RGB triplets
%     stlwrite('testCol.stl',fv,'FaceColor',fCols8bit) 

%   Original idea adapted from surf2stl by Bill McDonald. Huge speed
%   improvements implemented by Oliver Woodford. Non-Delaunay triangulation
%   of quadrilateral surface courtesy of Kevin Moerman. FaceColor
%   implementation by Grant Lohsen.
%
%   Author: Sven Holcombe, 11-24-11


% Check valid filename path
path = fileparts(filename);
if ~isempty(path) && ~exist(path,'dir')
    error('Directory "%s" does not exist.',path);
end

% Get faces, vertices, and user-defined options for writing
[faces, vertices, options] = parseInputs(varargin{:});
asciiMode = strcmp( options.mode ,'ascii');

% Create the facets
facets = single(vertices');
facets = reshape(facets(:,faces'), 3, 3, []);

% Compute their normals
V1 = squeeze(facets(:,2,:) - facets(:,1,:));
V2 = squeeze(facets(:,3,:) - facets(:,1,:));
normals = V1([2 3 1],:) .* V2([3 1 2],:) - V2([2 3 1],:) .* V1([3 1 2],:);
clear V1 V2
normals = bsxfun(@times, normals, 1 ./ sqrt(sum(normals .* normals, 1)));
facets = cat(2, reshape(normals, 3, 1, []), facets);
clear normals

% Open the file for writing
permissions = {'w','wb+'};
fid = fopen(filename, permissions{asciiMode+1});
if (fid == -1)
    error('stlwrite:cannotWriteFile', 'Unable to write to %s', filename);
end

% Write the file contents
if asciiMode
    % Write HEADER
    fprintf(fid,'solid %s\r\n',options.title);
    % Write DATA
    fprintf(fid,[...
        'facet normal %.7E %.7E %.7E\r\n' ...
        'outer loop\r\n' ...
        'vertex %.7E %.7E %.7E\r\n' ...
        'vertex %.7E %.7E %.7E\r\n' ...
        'vertex %.7E %.7E %.7E\r\n' ...
        'endloop\r\n' ...
        'endfacet\r\n'], facets);
    % Write FOOTER
    fprintf(fid,'endsolid %s\r\n',options.title);
    
else % BINARY
    % Write HEADER
    fprintf(fid, '%-80s', options.title);             % Title
    fwrite(fid, size(facets, 3), 'uint32');           % Number of facets
    % Write DATA
    % Add one uint16(0) to the end of each facet using a typecasting trick
    facets = reshape(typecast(facets(:), 'uint16'), 12*2, []);
    % Set the last bit to 0 (default) or supplied RGB
    facets(end+1,:) = options.facecolor;
    fwrite(fid, facets, 'uint16');
end

% Close the file
fclose(fid);
fprintf('Wrote %d faces\n',size(faces, 2));


%% Input handling subfunctions
function [faces, vertices, options] = parseInputs(varargin)
% Determine input type
if isstruct(varargin{1}) % stlwrite('file', FVstruct, ...)
    if ~all(isfield(varargin{1},{'vertices','faces'}))
        error( 'Variable p must be a faces/vertices structure' );
    end
    faces = varargin{1}.faces;
    vertices = varargin{1}.vertices;
    options = parseOptions(varargin{2:end});
    
elseif isnumeric(varargin{1})
    firstNumInput = cellfun(@isnumeric,varargin);
    firstNumInput(find(~firstNumInput,1):end) = 0; % Only consider numerical input PRIOR to the first non-numeric
    numericInputCnt = nnz(firstNumInput);
    
    options = parseOptions(varargin{numericInputCnt+1:end});
    switch numericInputCnt
        case 3 % stlwrite('file', X, Y, Z, ...)
            % Extract the matrix Z
            Z = varargin{3};
            
            % Convert scalar XY to vectors
            ZsizeXY = fliplr(size(Z));
            for i = 1:2
                if isscalar(varargin{i})
                    varargin{i} = (0:ZsizeXY(i)-1) * varargin{i};
                end                    
            end
            
            % Extract X and Y
            if isequal(size(Z), size(varargin{1}), size(varargin{2}))
                % X,Y,Z were all provided as matrices
                [X,Y] = varargin{1:2};
            elseif numel(varargin{1})==ZsizeXY(1) && numel(varargin{2})==ZsizeXY(2)
                % Convert vector XY to meshgrid
                [X,Y] = meshgrid(varargin{1}, varargin{2});
            else
                error('stlwrite:badinput', 'Unable to resolve X and Y variables');
            end
            
            % Convert to faces/vertices
            if strcmp(options.triangulation,'delaunay')
                faces = delaunay(X,Y);
                vertices = [X(:) Y(:) Z(:)];
            else
                if ~exist('mesh2tri','file')
                    error('stlwrite:missing', '"mesh2tri" is required to convert X,Y,Z matrices to STL. It can be downloaded from:\n%s\n',...
                        'http://www.mathworks.com/matlabcentral/fileexchange/28327')
                end
                [faces, vertices] = mesh2tri(X, Y, Z, options.triangulation);
            end
            
        case 2 % stlwrite('file', FACES, VERTICES, ...)
            faces = varargin{1};
            vertices = varargin{2};
            
        otherwise
            error('stlwrite:badinput', 'Unable to resolve input types.');
    end
end

if size(faces,2)~=3
    errorMsg = {
        sprintf('The FACES input array should hold triangular faces (N x 3), but was detected as N x %d.',size(faces,2))
        'The STL format is for triangulated surfaces (i.e., surfaces made from 3-sided triangles).'
        'The Geom3d package (https://www.mathworks.com/matlabcentral/fileexchange/24484-geom3d) contains'
        'a "triangulateFaces" function which can be used convert your faces into triangles.'
        };
    error('stlwrite:nonTriangles', '%s\n',errorMsg{:})
end

if ~isempty(options.facecolor) % Handle colour preparation
    facecolor = uint16(options.facecolor);
    %Set the Valid Color bit (bit 15)
    c0 = bitshift(ones(size(faces,1),1,'uint16'),15);
    %Red color (10:15), Blue color (5:9), Green color (0:4)
    c0 = bitor(bitshift(bitand(2^6-1, facecolor(:,1)),10),c0);
    c0 = bitor(bitshift(bitand(2^11-1, facecolor(:,2)),5),c0);
    c0 = bitor(bitand(2^6-1, facecolor(:,3)),c0);
    options.facecolor = c0;    
else
    options.facecolor = 0;
end

function options = parseOptions(varargin)
IP = inputParser;
IP.addParamValue('mode', 'binary', @ischar)
IP.addParamValue('title', sprintf('Created by stlwrite.m %s',datestr(now)), @ischar);
IP.addParamValue('triangulation', 'delaunay', @ischar);
IP.addParamValue('facecolor',[], @isnumeric)
IP.addParamValue('facecolour',[], @isnumeric)
IP.parse(varargin{:});
options = IP.Results;
if ~isempty(options.facecolour)
    options.facecolor = options.facecolour;
end

function [F,V]=mesh2tri(X,Y,Z,tri_type)
% function [F,V]=mesh2tri(X,Y,Z,tri_type)
% 
% Available from http://www.mathworks.com/matlabcentral/fileexchange/28327
% Included here for convenience. Many thanks to Kevin Mattheus Moerman
% kevinmoerman@hotmail.com
% 15/07/2010
%------------------------------------------------------------------------

[J,I]=meshgrid(1:1:size(X,2)-1,1:1:size(X,1)-1);

switch tri_type
    case 'f'%Forward slash
        TRI_I=[I(:),I(:)+1,I(:)+1;  I(:),I(:),I(:)+1];
        TRI_J=[J(:),J(:)+1,J(:);   J(:),J(:)+1,J(:)+1];
        F = sub2ind(size(X),TRI_I,TRI_J);
    case 'b'%Back slash
        TRI_I=[I(:),I(:)+1,I(:);  I(:)+1,I(:)+1,I(:)];
        TRI_J=[J(:)+1,J(:),J(:);   J(:)+1,J(:),J(:)+1];
        F = sub2ind(size(X),TRI_I,TRI_J);
    case 'x'%Cross
        TRI_I=[I(:)+1,I(:);  I(:)+1,I(:)+1;  I(:),I(:)+1;    I(:),I(:)];
        TRI_J=[J(:),J(:);    J(:)+1,J(:);    J(:)+1,J(:)+1;  J(:),J(:)+1];
        IND=((numel(X)+1):numel(X)+prod(size(X)-1))';
        F = sub2ind(size(X),TRI_I,TRI_J);
        F(:,3)=repmat(IND,[4,1]);
        Fe_I=[I(:),I(:)+1,I(:)+1,I(:)]; Fe_J=[J(:),J(:),J(:)+1,J(:)+1];
        Fe = sub2ind(size(X),Fe_I,Fe_J);
        Xe=mean(X(Fe),2); Ye=mean(Y(Fe),2);  Ze=mean(Z(Fe),2);
        X=[X(:);Xe(:)]; Y=[Y(:);Ye(:)]; Z=[Z(:);Ze(:)];
end

V=[X(:),Y(:),Z(:)];
